# Supplementary material for: Horizontal transfer of OC1 transposons in the Tasmanian devil
Source: BMC Genomics. 2013 Feb 27;14:134. doi: 10.1186/1471-2164-14-134 (PMC3621081; doi:10.1186/1471-2164-14-134)
Supplement: Additional file 1 — A FASTA file containing the consensus sequence of OC1_Das autonomous (OC1_Das-Auto) and non-autonomous elements (OC1_Das-NA). The transposase gene lies between position 565 and 2370 within OC1_Das-Auto. [file 1471-2164-14-134-S1.txt]

>OC1_Das-Auto
CAGGGGTCCTCAAACTATGGCCCAHGGGCCAGATGCVGCCCGCTGAGGACGTTTATGCGG
CCCGCTGGGTTATGGCAAAATCAGACCGGAAGTGACGTTHGACCTAAACTCGCGTTAGCA
ACGCACACTTCCGGCACTGGGCTGAGGCGGCAGAGACAGAGTGTGAGGCGATACCGAGGT
GAGGTGAGTTCCCAGGCCGGGGTGTGTGGTGTGGGGAAGGGAGAGAGATGCAGAAGACAG
AGAACTGACGGCCCGHGGCCTTGTACAGTAACAGCAGCCACCACAACAGACAGGCGCGGG
GGATGTACAGTGCATGCTGCGCATGTCACGGCCGCTGCAGGGGGAATTCACTGCAGCAGT
GAAGGTCGGAAGCGGGAGBGHGAAGAGCGGGAGAGAGAGTGTGGGAAACGGAGGCATCAC
AGCGCAGAGGCAGCTTGGAGGAAGTTGGGCATTGCAGTCTGTATGTCTCTGTGTGGGCAA
AGTTATTGCTGGTATATTGTTTTTGTAGCGCTGTATATATATATTGGTATTTTACTAATA
GCAATTTGGAATCCCTAGGAAATAATGATGTCAAGAAAAAGAAAAATTGACTCGGAGTGT
AGGATATTCAAAGAACAGTGGACTTATGATTACTTTTTCATGCAGTACAAGGAAAGAGCT
GTATGTCTGATATGCCAGAATATAGTGTCTGTGTTCAAAGAATATAATTTGCGTGGACAC
TATGAAACTCAACATAAAGATAAATATGATTGTTTGGTTGGAGAAGTGAGAAAAGATAAA
ATATTAAAACTGAAAAATACATTGACAACTCAGCAAAATACTTTTGTGAAGCAGAAGCAG
CTAAATATTTCATCACTGCGAGCAAGTTTTCAAGTTGCCAAGCTAATAGCACGCACTGGC
AGACCATTTGTGGAGGGAGAATTTGTTAAAGAATGCCTTCTTTCTGTTGCCAAAGAGATG
TGTCCAGAGAAGGCCGATTTATTTAGTACAGTGAGTCTTTCAGGACCTACAATTACACGG
AGGATTGAAGAAATGGGAGACAATCTGCATCAGCATTTGCAAAACTCCATAAAAAAAATT
TCATATTTTTCCTTGGCACTCGACGAAAGCAATGATGTTCGTGATTCTGCACAACTTCTA
ATTTTTATTTGTGGGACGAATGATTATTTTGAAGTCATAGAAGAGCTTGCTGCACTGCAA
AGCATCAAAGGAACAACTACAGGAGAGGATATCTATGAAAAGGTTTGCCAAACTATGAAT
GGTTTGGAGCTGGACTGGGCTAAACTAGCCAGCGTGACAACTGATGGTGCTCCTAGCATG
GTGGGGTCTAAGAAAGGAGTAATTGCTCGCATTAACCAAGAGATGGACAAACATAACCAT
TCTCATCCAATAGCCATACACTGCCTCATCCACCAACAAGCGCTGTGTAGTAAATCACTG
AAGTGGGACTCTGTTATGAAAATTGTGGTATCTTGTGTTAACTTCATTAGAGCTAATGCA
CTAAATCACAGACAATTTCAGGAATTTCTGTCTGAGCTAAATGTTGAGTATGAAGATGTT
CTATATCACACAGAAGTCCATTGGCTGAGTCGAGGGAGAGTTTTGAAACGTTTCTATGAC
TTACTTCCACAGATTACAACTTTTCTGCTTTCAAAAAACAAAGAAGTACCAGAGCTCAAT
GATGCAGAATGGAAATGGCACCTTGCCTTTCTGACAGATGTAACAGAGCTACTCAACAAT
TTCAATATGCAACTTCAAGGAAAGGGGAAGCTCATCTGTGATATGCAATCACATGTCAAA
GCATTTGAAGTAAAATTAGGCCTCCTCATCAAACAAGTGAAGGAGGAAAACTTCTGCCAT
CTCCCCACAACTCAAAATCTGTTAGCGGAAAAACCGCTGATTGCATTCCCAAACAAAACA
TGTGTGGATTCACTGGAAAAATTGCAAAAGGAGTTCCAATTTAGATTTAAAGAGCTTCAT
CTCCATGAACAGGACATACAGCTTTTCCATAACCCATTTTCTATTGACATTGAAAATGTG
GATACAATTTACCAAATGGAACTGGCTGAACTGCAGAATTGTGACTCTCTGAAAGACGCA
TTCAAGTCAAGCAGCCTTCATAATTTCTATGCATCTCTCCCCTCTGAGACATATCCTCAT
CTCAGGAACCATGCACTCAAAATGGCAACCATCTTTGGCAGCACTTATGTCTGTGAACAG
ACTTTTTCTAGAATGAAACATTTGAAATCTCCAACCAGATCAAGACTAATGGATGCACAC
TTGCATCACTTGTTACGACTAGCAGTGACAAATATGGAACCAGACATTGACCATCTCATT
AGCCAAAAGCAGGCCCATAGTTCCCATTGAAATACTGGTAAGTTTGTTGATTTAACTTTA
CTTCATTTTAAATATTGTATTTGTTCCCDTTTTGTTTCTTCACTTCAAAATAAGATATAT
GCAGCGTGCATAGGAATTTGTTCATAGTTTTTGTTTTTACTATAGTCCVGCCCTCCAACA
GTCTGAGGGACAGTGAACTGGCCCCCTATTTAAAAAGTTTGAGGACCCCTG
>OC1_Das-NA
CAGGGGTCCTCAAACTACGGCCCGCGGGCCAGATGCGGCAGCTGAGGACGATTATCCCCC
TCACCCAGGGCTATGAAGTTTCTTTATTTAAAGGCCCACAAAACAAAGTTTTTGTTTTTA
CTATAGTCCGGCCCTCCAACAGTCTGAGGGACAGTGAACTGGCCCCCTATTTAAAAAGTT
TGAGGACCCCTG
