# Supplementary material for: Horizontal transfer of OC1 transposons in the Tasmanian devil
Source: BMC Genomics. 2013 Feb 27;14:134. doi: 10.1186/1471-2164-14-134 (PMC3621081; doi:10.1186/1471-2164-14-134)
Supplement: Additional file 4 — A FASTA file containing the OC1_Das-Auto and OC1_Das-NA consensus sequences aligned with two copies of OC1_Das-NA sequenced from the Tasmanian devil Sarcophilus harrisii (OC1_Das_NA-Sh1-2) and four copies of OC1_Das-NA sequenced from the dunnart, Sminthopsis crassicaudata (OC1_Das_NA-Sc1-4). While positions 1–58 and 104–192 of OC1_Das_NA are homologous to the 5′ and 3′ region of OC1_Das-Auto, respectively, the internal region of OC1_Das_NA (positions 59–103) has an unknown origin. The internal region of OC1_Das_NA-Sc is also from an unknown origin and it is different from that of OC1_Das_NA-Sh. The sequence of the primers used to amplify OC1_Das_NA (melting temperature = 55 degrees) in both species is also included in the alignment (OC1_Das_NA_F/R-55). [file 1471-2164-14-134-S4.txt]

>OC1_Das-Auto-consensus
CAGGGGTCCTCAAACTATGGCCCAHGGGCCAGATGCVGCCCGCTGAGGACGTTTATGCGG
CCCGCTGGGTTATGGCAAAATCAGACCGGAAGTGACGTTHGACCTAAACTCGCGTTAGCA
ACGCACACTTCCGGCACTGGGCTGAGGCGGCAGAGACAGAGTGTGAGGCGATACCGAGGT
GAGGTGAGTTCCCAGGCCGGGGTGTGTGGTGTGGGGAAGGGAGAGAGATGCAGAAGACAG
AGAACTGACGGCCCGHGGCCTTGTACAGTAACAGCAGCCACCACAACAGACAGGCGCGGG
GGATGTACAGTGCATGCTGCGCATGTCACGGCCGCTGCAGGGGGAATTCACTGCAGCAGT
GAAGGTCGGAAGCGGGAGBGHGAAGAGCGGGAGAGAGAGTGTGGGAAACGGAGGCATCAC
AGCGCAGAGGCAGCTTGGAGGAAGTTGGGCATTGCAGTCTGTATGTCTCTGTGTGGGCAA
AGTTATTGCTGGTATATTGTTTTTGTAGCGCTGTATATATATATTGGTATTTTACTAATA
GCAATTTGGAATCCCTAGGAAATAATGATGTCAAGAAAAAGAAAAATTGACTCGGAGTGT
AGGATATTCAAAGAACAGTGGACTTATGATTACTTTTTCATGCAGTACAAGGAAAGAGCT
GTATGTCTGATATGCCAGAATATAGTGTCTGTGTTCAAAGAATATAATTTGCGTGGACAC
TATGAAACTCAACATAAAGATAAATATGATTGTTTGGTTGGAGAAGTGAGAAAAGATAAA
ATATTAAAACTGAAAAATACATTGACAACTCAGCAAAATACTTTTGTGAAGCAGAAGCAG
CTAAATATTTCATCACTGCGAGCAAGTTTTCAAGTTGCCAAGCTAATAGCACGCACTGGC
AGACCATTTGTGGAGGGAGAATTTGTTAAAGAATGCCTTCTTTCTGTTGCCAAAGAGATG
TGTCCAGAGAAGGCCGATTTATTTAGTACAGTGAGTCTTTCAGGACCTACAATTACACGG
AGGATTGAAGAAATGGGAGACAATCTGCATCAGCATTTGCAAAACTCCATAAAAAAAATT
TCATATTTTTCCTTGGCACTCGACGAAAGCAATGATGTTCGTGATTCTGCACAACTTCTA
ATTTTTATTTGTGGGACGAATGATTATTTTGAAGTCATAGAAGAGCTTGCTGCACTGCAA
AGCATCAAAGGAACAACTACAGGAGAGGATATCTATGAAAAGGTTTGCCAAACTATGAAT
GGTTTGGAGCTGGACTGGGCTAAACTAGCCAGCGTGACAACTGATGGTGCTCCTAGCATG
GTGGGGTCTAAGAAAGGAGTAATTGCTCGCATTAACCAAGAGATGGACAAACATAACCAT
TCTCATCCAATAGCCATACACTGCCTCATCCACCAACAAGCGCTG---TGTAGTAAATCA
CTGAAGTGGGACTCTGTTATGAAAATTGTGGTATCTTGTGTTAACTTCATTAGAGCTAAT
GCACTAAATCACAGACAATTTCAGGAATTTCTGTCTGAGCTAAATGTTGAGTATGAAGAT
GTTCTATATCACACAGAAGTCCATTGGCTGAGTCGAGGGAGAGTTTTGAAACGTTTCTAT
GACTTACTTCCACAGATTACAACTTTTCTGCTTTCAAAAAACAAAGAAGTACCAGAGCTC
AATGATGCAGAATGGAAATGGCACCTTGCCTTTCTGACAGATGTAACAGAGCTACTCAAC
AATTTCAATATGCAACTTCAAGGAAAGGGGAAGCTCATCTGTGATATGCAATCACATGTC
AAAGCATTTGAAGTAAAATTAGGCCTCCTCATCAAACAAGTGAAGGAGGAAAACTTCTGC
CATCTCCCCACAACTCAAAATCTGTTAGCGGAAAAACCGCTGATTGCATTCCCAAACAAA
ACATGTGTGGATTCACTGGAAAAATTGCAAAAGGAGTTCCAATTTAGATTTAAAGAGCTT
CATCTCCATGAACAGGACATACAGCTTTTCCATAACCCATTTTCTATTGACATTGAAAAT
GTGGATACAATTTACCAAATGGAACTGGCTGAACTGCAGAATTGTGACTCTCTGAAAGAC
GCATTCAAGTCAAGCAGCCTTCATAATTTCTATGCATCTCTCCCCTCTGAGACATATCCT
CATCTCAGGAACCATGCACTCAAAATGGCAACCATCTTTGGCAGCACTTATGTCTGTGAA
CAGACTTTTTCTAGAATGAAACATTTGAAATCTCCAACCAGATCAAGACTAATGGATGCA
CACTTGCATCACTTGTTACGACTAGCAGTGACAAATATGGAACCAGACATTGACCATCTC
ATTAGCCAAAAGCAGGCCCATAGTTCCCATTGAAATACTGGTAAGTTTGTTGATTTAACT
TTACTTCATTTTAAATATTGTATTTGTTCCCDTTTTGTTTCTTCACTTCAAAATAAGATA
TATGCAGCGTGCATAGGAATTTGTTCATAGTTTTTGTTTTTACTATAGTCCVGCCCTCCA
ACAGTCTGAGGGACAGTGAACTGGCCCCCTATTTAAAAAGTTTGAGGACCCCTG
>OC1_Das-NA-consensus
CAGGGGTCCTCAAACTACGGCCCGCGGGCCAGATGC-GGCAGCTGAGGACGATTATCCC-
------------------------------------------------------------
------------------------------------------------------------
------------------------------------------------------------
------------------------------------------------------------
------------------------------------------------------------
------------------------------------------------------------
------------------------------------------------------------
------------------------------------------------------------
------------------------------------------------------------
------------------------------------------------------------
------------------------------------------------------------
------------------------------------------------------------
------------------------------------------------------------
------------------------------------------------------------
------------------------------------------------------------
------------------------------------------------------------
------------------------------------------------------------
------------------------------------------------------------
------------------------------------------------------------
------------------------------------------------------------
------------------------------------------------------------
------------------------------------------------------------
------------------------------------------------------------
------------------------------------------------------------
------------------------------------------------------------
------------------------------------------------------------
------------------------------------------------------------
------------------------------------------------------------
------------------------------------------------------------
------------------------------------------------------------
------------------------------------------------------------
------------------------------------------------------------
------------------------------------------------------------
------------------------------------------------------------
------------------------------------------------------------
------------------------------------------------------------
------------------------------------------------------------
------------------------------------------------------------
------------------------------------------------------------
-----------------------------------CCTCACCCAGGGCTATGAAGTTTCT
TTATTT-----AAAGGCCCACAAAACAAAGTTTTTGTTTTTACTATAGTCCGGCCCTCCA
ACAGTCTGAGGGACAGTGAACTGGCCCCCTATTTAAAAAGTTTGAGGACCCCTG
>OC1_Das-NA-Sh1
-------------------------------------GGCAGCTGAGGACGATTATCCC-
------------------------------------------------------------
------------------------------------------------------------
------------------------------------------------------------
------------------------------------------------------------
------------------------------------------------------------
------------------------------------------------------------
------------------------------------------------------------
------------------------------------------------------------
------------------------------------------------------------
------------------------------------------------------------
------------------------------------------------------------
------------------------------------------------------------
------------------------------------------------------------
------------------------------------------------------------
------------------------------------------------------------
------------------------------------------------------------
------------------------------------------------------------
------------------------------------------------------------
------------------------------------------------------------
------------------------------------------------------------
------------------------------------------------------------
------------------------------------------------------------
------------------------------------------------------------
------------------------------------------------------------
------------------------------------------------------------
------------------------------------------------------------
------------------------------------------------------------
------------------------------------------------------------
------------------------------------------------------------
------------------------------------------------------------
------------------------------------------------------------
------------------------------------------------------------
------------------------------------------------------------
------------------------------------------------------------
------------------------------------------------------------
------------------------------------------------------------
------------------------------------------------------------
------------------------------------------------------------
------------------------------------------------------------
-----------------------------------CCTCACCCAGGGCTATGAAGTTTCT
TTATTC-----AATAGCCCACAAAACAAAGTTTTTGTTTTTACTATAGTCCAGCTCTCCA
ACAGTCTGAGGGACAGTGAAC
>OC1_Das-NA-Sh2
-------------------------------------GGCAGCTGAGGACGATTATCCT-
------------------------------------------------------------
------------------------------------------------------------
------------------------------------------------------------
------------------------------------------------------------
------------------------------------------------------------
------------------------------------------------------------
------------------------------------------------------------
------------------------------------------------------------
------------------------------------------------------------
------------------------------------------------------------
------------------------------------------------------------
------------------------------------------------------------
------------------------------------------------------------
------------------------------------------------------------
------------------------------------------------------------
------------------------------------------------------------
------------------------------------------------------------
------------------------------------------------------------
------------------------------------------------------------
------------------------------------------------------------
------------------------------------------------------------
------------------------------------------------------------
------------------------------------------------------------
------------------------------------------------------------
------------------------------------------------------------
------------------------------------------------------------
------------------------------------------------------------
------------------------------------------------------------
------------------------------------------------------------
------------------------------------------------------------
------------------------------------------------------------
------------------------------------------------------------
------------------------------------------------------------
------------------------------------------------------------
------------------------------------------------------------
------------------------------------------------------------
------------------------------------------------------------
------------------------------------------------------------
------------------------------------------------------------
-----------------------------------CCTCACTCAGGGCTATGAAGTTTCT
TTATTCT----AATGGCCCACAAAACAAAGTTTTTGTTTTTACTATGGTCCGGCCTTCCA
ACAGTCTGAGGGACAGTGAAC
>OC1_Das-NA-Sc1
-------------------------------------GGCAGCTGAGGACGATTATCCT-
------------------------------------------------------------
------------------------------------------------------------
------------------------------------------------------------
------------------------------------------------------------
------------------------------------------------------------
------------------------------------------------------------
------------------------------------------------------------
------------------------------------------------------------
------------------------------------------------------------
------------------------------------------------------------
------------------------------------------------------------
------------------------------------------------------------
------------------------------------------------------------
------------------------------------------------------------
------------------------------------------------------------
------------------------------------------------------------
------------------------------------------------------------
------------------------------------------------------------
------------------------------------------------------------
------------------------------------------------------------
------------------------------------------------------------
------------------------------------------------------------
------------------------------------------------------------
------------------------------------------------------------
------------------------------------------------------------
------------------------------------------------------------
------------------------------------------------------------
------------------------------------------------------------
------------------------------------------------------------
------------------------------------------------------------
------------------------------------------------------------
------------------------------------------------------------
------------------------------------------------------------
------------------------------------------------------------
------------------------------------------------------------
------------------------------------------------------------
------------------------------------------------------------
------------------------------------------------------------
------------------------------------------------------------
------------------------------------------GCTGCTGGGTTATGGCAA
ATGGGCTGAGGGGCAGAGACAGAGGGTGAGGTTTTGTTTTTACTATAATCCGGCCCTCCC
ACAGTCTGAGGGACAGG-AAC
>OC1_Das-NA-Sc2
-------------------------------------GGCAGCTGAGGACGATTATCCG-
------------------------------------------------------------
------------------------------------------------------------
------------------------------------------------------------
------------------------------------------------------------
------------------------------------------------------------
------------------------------------------------------------
------------------------------------------------------------
------------------------------------------------------------
------------------------------------------------------------
------------------------------------------------------------
------------------------------------------------------------
------------------------------------------------------------
------------------------------------------------------------
------------------------------------------------------------
------------------------------------------------------------
------------------------------------------------------------
------------------------------------------------------------
------------------------------------------------------------
------------------------------------------------------------
------------------------------------------------------------
------------------------------------------------------------
------------------------------------------------------------
------------------------------------------------------------
------------------------------------------------------------
------------------------------------------------------------
------------------------------------------------------------
------------------------------------------------------------
------------------------------------------------------------
------------------------------------------------------------
------------------------------------------------------------
------------------------------------------------------------
------------------------------------------------------------
------------------------------------------------------------
------------------------------------------------------------
------------------------------------------------------------
------------------------------------------------------------
------------------------------------------------------------
------------------------------------------------------------
------------------------------------------------------------
-------------------------------------------------GGTTATGGCAA
ATGGGCTGAGGGGCGGAGACAGATTAGGGGCTTTTGCTTTTACTATAGTCCAGCCCTCCA
ACAGTCTGAGGGACAGTGAAC
>OC1_Das-NA-Sc3
-------------------------------------GGCAGCTGAGGACGATTATCCG-
------------------------------------------------------------
------------------------------------------------------------
------------------------------------------------------------
------------------------------------------------------------
------------------------------------------------------------
------------------------------------------------------------
------------------------------------------------------------
------------------------------------------------------------
------------------------------------------------------------
------------------------------------------------------------
------------------------------------------------------------
------------------------------------------------------------
------------------------------------------------------------
------------------------------------------------------------
------------------------------------------------------------
------------------------------------------------------------
------------------------------------------------------------
------------------------------------------------------------
------------------------------------------------------------
------------------------------------------------------------
------------------------------------------------------------
------------------------------------------------------------
------------------------------------------------------------
------------------------------------------------------------
------------------------------------------------------------
------------------------------------------------------------
------------------------------------------------------------
------------------------------------------------------------
------------------------------------------------------------
------------------------------------------------------------
------------------------------------------------------------
------------------------------------------------------------
------------------------------------------------------------
------------------------------------------------------------
------------------------------------------------------------
------------------------------------------------------------
------------------------------------------------------------
------------------------------------------------------------
------------------------------------------------------------
-------------------------------------------------GGTTATAGCAA
ATGGGCTGGGGGGTGGAGAC-TTTTATGGAATTTTGTTTTTACTCTAGTCCGGCCCTCCC
ACAGTCTGAGGGACAGTGAAC
>OC1_Das-NA-Sc4
-------------------------------------GGCAGCTGAGGACGATTATCTGG
CCCACCGGGTTATGGCAAA-----------------------------------------
------------------------------------------------------------
------------------------------------------------------------
------------------------------------------------------------
------------------------------------------------------------
------------------------------------------------------------
------------------------------------------------------------
------------------------------------------------------------
------------------------------------------------------------
------------------------------------------------------------
------------------------------------------------------------
------------------------------------------------------------
------------------------------------------------------------
------------------------------------------------------------
------------------------------------------------------------
------------------------------------------------------------
------------------------------------------------------------
------------------------------------------------------------
------------------------------------------------------------
------------------------------------------------------------
------------------------------------------------------------
------------------------------------------------------------
------------------------------------------------------------
------------------------------------------------------------
------------------------------------------------------------
------------------------------------------------------------
------------------------------------------------------------
------------------------------------------------------------
------------------------------------------------------------
------------------------------------------------------------
------------------------------------------------------------
------------------------------------------------------------
------------------------------------------------------------
------------------------------------------------------------
------------------------------------------------------------
------------------------------------------------------------
------------------------------------------------------------
------------------------------------------------------------
------------------------------------------------------------
------------------------------------------------------------
-TGGGCTGAGGTGGGGAGATAGAGTGTGAGCTTTTGTTTTTATTATAGTCCACCCCTCCA
ACAGTCTGAGGGACAGTGAAC
>OC1_Das_NA_R-55
------------------------------------------------------------
------------------------------------------------------------
------------------------------------------------------------
------------------------------------------------------------
------------------------------------------------------------
------------------------------------------------------------
------------------------------------------------------------
------------------------------------------------------------
------------------------------------------------------------
------------------------------------------------------------
------------------------------------------------------------
------------------------------------------------------------
------------------------------------------------------------
------------------------------------------------------------
------------------------------------------------------------
------------------------------------------------------------
------------------------------------------------------------
------------------------------------------------------------
------------------------------------------------------------
------------------------------------------------------------
------------------------------------------------------------
------------------------------------------------------------
------------------------------------------------------------
------------------------------------------------------------
------------------------------------------------------------
------------------------------------------------------------
------------------------------------------------------------
------------------------------------------------------------
------------------------------------------------------------
------------------------------------------------------------
------------------------------------------------------------
------------------------------------------------------------
------------------------------------------------------------
------------------------------------------------------------
------------------------------------------------------------
------------------------------------------------------------
------------------------------------------------------------
------------------------------------------------------------
------------------------------------------------------------
------------------------------------------------------------
------------------------------------------------------------
------------------------------------------------------------
-CAGTCTGAGGGACAGTGAA-
>OC1_Das_NA_F-55
-------------------------------------GGCAGCTGAGGACGATTATC
