# Supplementary material for: Horizontal transfer of OC1 transposons in the Tasmanian devil
Source: BMC Genomics. 2013 Feb 27;14:134. doi: 10.1186/1471-2164-14-134 (PMC3621081; doi:10.1186/1471-2164-14-134)
Supplement: Additional file 5 — A FASTA file containing a copy of OC1_Das_NA extracted from the Tasmanian devil genome (contig GL962536) with its 5′ and 3′ flanking regions aligned with their homologous loci in Macropus eugenii (ABQO010294817), Monodelphis domestica (AAFR03026483) and Sminthopsis crassicaudata (empty site 1 sequenced in this study using primers F/R2536 with a PCR melting temperature of 53 degrees). OC1_Das_NA is present in the Tasmanian devil (position 212–403 of contig GL962536) and is absent from the three other species. [file 1471-2164-14-134-S5.txt]

>Macropus eugenii_ABQO010294817
TGCTAAGCACAGAGACAAAATCTCTGCCCTCAAGGAGCTTATAAGACTTTCAGGGAAAGA
GGTCCTTACA-CTACCTCCCAAGACAGCCTAAATAGA-TACTTTGGATGAGCTCTCATTG
TTAAGACATTTTGTCGTTGTTGTTTTTTCCTTTGT-------------------------
------------------------------------------------------------
------------------------------------------------------------
------------------------------------------------------------
----------------------------------------------ATAGAACCAAAATC
TGTCTCTTCAGCCTGTCTACAACTTCTACCCATTAATCATGATTCTCTCCTCTAG-ATCC
AACAAAACAAACCTATACTGTCTTCCATGTGGTAACCCATCAAATATTGAAAGAAAGCTA
TCCTATCCCCTCTCCAGCCTCCCTTACAGGCTAGCCATCACT--TCCTTTT-TCTGTATA
ATATGGTCCAGAGTTCTCTCACCATCTTGGCTGCCCTTCCCCAGGCTGATTCCAATCTGC
CAACATCCCTCCTGAAAAGAGGTTCCCAAAATTACACACAGAACTTCAGAGGTGGCCAAA
AGGCCATAGCCCCATGAATTCATAAAATGATGTTACTATGGTTGTTT-TGCTGTTTTGCA
GAGATCGATGCCCCCAAGAACTTACGGGTGGGCTCCCGTTCGGCAACCAGCCTCGAACTT
GAATGGGACAACAGTGAG
>Monodelphis domestica_AAFR03026483
------------------------------------------------------------
------------------------------------------------------------
------------------------------------------------------------
------------------------------------------------------------
------------------------------------------------------------
------------------------------------------------------------
------------------------------------------------AAAGCCAAAATC
TGCCTTTCCAGCTTCTCCACAACCTCTACCCATTAATCCTAATTCCCTCCTCTGGGATCA
AACAAAACAAACCTAACCTCTCTTCCACATGGTAAACCTTCAAATATTGAAAGAAAA-TC
TCATGTTCCCTCTGTAATCTCCCTTGCAGACTAATCATCACTATTCCTTTTATCTGTGTG
ATATGGTCTGTCGTTCTCTCACCCTCTTGTCTGCCCTTTTCCAGGCTGGCTCCCACCTGT
CAATGCCCCTCCTTTAAAGAGATCATCAAAGTCACCCCTAGAACTCCAGATGTGGCCAAA
GGGCCATGGCTCCATGGAAACCTAAAGTGCTGTTACTGTGGTTGTTTCTGCTGTCTTGCA
GAGATTGATGCCCCCAAGAACTTACGGGTGGGCTCCCGTTCAGCAACCAGCCTTGACCTT
GAATGGGACAACAGTGAG
>Sminthopsis crassicaudata empty site 1
TGCTAAGCACAGAGACAAAATCCCTGCCCTCAGGGAGTTTACAAAACTTAGCGGTAAAGA
AATTCTTATA-CTATCTCCCAAAGCAGCCAAAATAGACTATTTTATACGGGATCTCCTTG
TTAGGAAGTTTTACTTTTTTTCCTTGTGT-------------------------------
------------------------------------------------------------
------------------------------------------------------------
------------------------------------------------------------
------------------------------------------------AAAACCCAAATC
TGCCTCTTGAACTTCTCTACAACTTCTACCTATTAATCATAGTTCTATCTTCTAACTTCA
AGCAAAACAAAACTAA--TTTCTTCCATATAGTAACCCTTCAGCAATTGAAAGAAAGTCA
TCCT--CTCCTCTCTAACTTCTCTTGCGAGTTAGTTATTACCACTCCCTTTATCTTTATG
ATATGCTCTAGGGTTCTTTCACCCTCTTGGCTGCCCTTCTTCAAGC--------------
CAATGATCCTCCTAAAAGGGGATTCCTGAAATCACACATAGAACTCCAGATATGTCCAAA
AG-------CCCCATAGAAATATAA-----TGTTGCCATGATTATTT-TGCTGTTTTGCA
GAGATCGATGCCCCTAAGAACTTACGGGTGAGCTCCCGTTCAGCAACCAGCCTGGACCTT
GAATGGGACAACAGTGAG
>Sarcophilus harrisii_GL962536
TGCTAAGCACAGAGACAAAATCCCTGCCTTTAGGGAGCTTACAAAATTTCCAGGGAAGGA
AATTCTTATAACTATCTCCCAAAGCAGCCAAAATAGA-TATTTTATATGGGTTCTCCTTG
TTAGGAAGTTTTACTTTTTTTATGTAAAACCCAAATCTGCCTCTTGAACTTCTCTACAAC
TTCTACCTATTAATCATAGTTCTATCCTCTCGCAGGGGTCCTCAAACTTTTTAGATAGGG
AGCCAGTTCACTGTCCCTCAGACTGTTGGAGGGCGGGACTATAGTAAAAAACAAAACCTT
TGTTTTGTGGGTCTTTAAATAAAGAAACTTCATAACCCTGGATGAAGGGGATAAACGTCC
TCAGTTGCTGCATCTGGCCCGAGG-CCATAGTTTGAGGACCCCTG---------------
----------------------------------------------------CAGGGCCA
AGCAAACCAAACCTAATCTCTCTTCCATATAGTAACCTCTCAGCGATTGAAAGAAATCCA
TCCT--CTCCTTTGTAACCCCTCTTGCAAGTTAGTTATTACCACTCCCTTTATCTTTATG
ATATGGTCTAGAGTTCTTTCACCCTCTTGGCTGCCCTTCTTCAAGC--------------
CAGTGATCCTCCTAAAAGGGGGTTCCCGAAATCATACGCAGAACTCGAGATATGTCCAAA
AG-------CTCCATGGAAACATAAAGTAATGTTGCCATGATTATTT-TGCTGTTTTGCA
GAGATCGATGCCCCCAAGAATTTACGGGTGGGCTCCCGTTCAGCAACCAGCCTGGACCTT
GAATGGGACAACAGTGAA
>OC1_Das-NA_consensus
------------------------------------------------------------
------------------------------------------------------------
------------------------------------------------------------
--------------------------------CAGGGGTCCTCAAACTTTTTAAATAGGG
GGCCAGTTCACTGTCCCTCAGACTGTTGGAGGGCCGGACTATAGTAAAAACAAAAA-CTT
TGTTTTGTGGGCCTTTAAATAAAGAAACTTCATAGCCCTGGGTGAGGGGGATAATCGTCC
TCAGCTGCCGCATCTGGCCCGCGGGCCGTAGTTTGAGGACCCCTG---------------
------------------------------------------------------------
------------------------------------------------------------
-
>F2536-53
TGCTAAGCACAGAGACAAAATC-
>R2536-53
------------------------------------------------------------
------------------------------------------------------------
------------------------------------------------------------
------------------------------------------------------------
------------------------------------------------------------
------------------------------------------------------------
------------------------------------------------------------
------------------------------------------------------------
------------------------------------------------------------
------------------------------------------------------------
------------------------------------------------------------
------------------------------------------------------------
------------------------------------------------------------
-----------------------------------------------------------G
AATGGGACAACAGTGAGG
