# Supplementary material for: Horizontal transfer of OC1 transposons in the Tasmanian devil
Source: BMC Genomics. 2013 Feb 27;14:134. doi: 10.1186/1471-2164-14-134 (PMC3621081; doi:10.1186/1471-2164-14-134)
Supplement: Additional file 6 — A FASTA file containing a copy of OC1_Das_NA extracted from the Tasmanian devil genome (contig GL972772) with its 5′ and 3′ flanking regions aligned with their homologous loci in Macropus eugenii (ABQO010316396), Monodelphis domestica (AAFR03014268) and Sminthopsis crassicaudata (empty site 2 sequenced in this study using primers F/R2772 with a PCR melting temperature of 55 degrees). OC1_Das_NA is present in the Tasmanian devil (position 494–684 of contig GL972772) and is absent from the three other species. [file 1471-2164-14-134-S6.txt]

>Macropus eugenii_ABQO010316396
TAGGCAACCATAAAAAGCCGCGATTAAGTCTATTCCTGCATGAAGAACAAAACAGAAAGT
CTCAGCTGAAAATCAGACTGTTTAATCA--GTCACCCCTGTCAGCATAGATACTACTCTG
AAGTAACTTAGAAGAAGGTTAAATGAACAGTTACGCTCTTTTAACAGACTTCCTTTCCAG
TGCCTCGTCCATATCTATTAAGCTTCACTGATCACATTCATTCATTCAATTCTTTTGGGG
CACGTAATGCCCAAGGAGCCCCCAAAACTTTAATCTCTCCATTATTTCTCAGAGGGATTT
TGTAATTTTGGCATCACTAATTGGTAGTGAAAAGATTTAATTACCATCGATTAAACAAGC
AACAGCA-GGTGCCTAATAAAATAAATT-----------------TAAGCAAAAAGAAAA
TCTTTGCCAAATGGTATTTTTTTTCAAACTTTGTAACTAGCTCATTGTGAGATTGCGGTG
CCTGGAAATGCAGTACCTAGA---------------------------------------
------------------------------------------------------------
------------------------------------------------------------
--------------------------------------CCCCTGTACAAATCCGTATAAA
CCAATTTTAGTTTCCAGAGTAGAATATTAA-TGGGAGCTTCACCTGAGTATGGTTTGCAA
TTGAACTCACTGTGAGAGGTTTGTGATT-ACACAGGTGTGTTTGCTGATGAGCACCAGTG
TACATGATGATGAGTTT--CTTAGCTGGGCAGTGCAGGTCTCAGATGTCTGGAGCCCCAT
ATTCTGCCCAAGTC-TCTCACCTGGGGGGTAAACCAAGGCCACGTGATCTCCATCTTGCA
AGTGCCCTC
>Monodelphis domestica_AAFR03014268
TAGGCAGCCATAAAAAGCTGCGATTAGGTCTATTCCTGAATGAAAAGCAAAACAGAAACT
CCTAGTTGAAAATCAGATTGTTTAATCACAGTCATCCCTGTCAGCATAAATATTACTTTG
AAGTAACTTAGGAGAAAGTTACATGAATAGCTAAGCTCTTT-AACAGACTCCTTTTTTAG
TCCCTCATCAGGATCTGTTAAACTTCACTGATCATATTCATTCAAGCTATTCTTTTGGG-
CATGAAATACCAGGGGAACCCCCAAAACTTTAATCTTCCCATCATTTCTCAGAGGGATTT
TTTCATGTTGGGATCACTAATTGGTAGTGAACAGGTTTAATTACTATTGATTAAATAAGC
AACAGAAAGGTGCCTAATAAGAGAAAAC-----------------TAAGCATAAAGAAAA
TCATT-CAAAGTGGTATTTTTCCCCATATTTTGTAACTAGCTCTTCATGGAATTGTGGTG
CCTG-AAATGTAGCCCCCAGA---------------------------------------
------------------------------------------------------------
------------------------------------------------------------
--------------------------------------TCCTTAAACAAACCTGAATAAA
CTAATTTTAGTTTGCAGAGTAGAAAATTAA-TAGGAGCTTCACCTGAATAAGGATGGGAA
TTGAACTCACTGTGAGATGTTTGTGATTTACACAGGTG---------ATGACCACCAGTG
AACATTATAACAGGTTT--CTTGGCAGGGCAGGGCAGATCTCAGATGTCTGGAGCCCTAG
ACTGTCCCCAAGTC-CCTCACCTGGGGGGTAAACCAAGGCCACGTGGTCTCCATCTTGCA
AGTGCCCTC
>Sarcophilus harrisii_GL972772
TAGGCAGCCATAAAAAGCTGCAATTAGGTCTATTCCTGCATGAAGCACAAAACAGAAACT
CTCAGCTGAAAATCAGATTGTTTAATCA--GTCACCCCTGTCAGCATAAATACTACTTTG
AAGTAACTTAGGAGAAGGTTAACTGAACAGCTAAGCTCTTT-AACAGGCTTATTTTTCAG
TCCCTCGTCACTATCTGTTAAGTTTCACTGACTGCATTCATTCTCGCTACTCTTTTGGG-
CATTTAATGCCCAAGGAGCCGCCAGAACTTTAATCTTTCCTTCATTTCTCAGAGAGATTT
TTAAATTTTGTGATTATTA----CTAGTAAAAACATTTAATTACTATTGATTAAATAAGC
AACAGCA-CATGCTTAACAGAATAAATTAGCAAATGGAATAAGTTTAAGCAAAAAGAACA
TCTTTGCAAATTGGAATTTCTTTTTGAAATTTGTAACTAACCCATCATGGAATTGTGCTG
CCTAGAAATGTAGTGTCTAGAGCAGGGATCCTCAAACTACAGCCCGCGGGCCAGATGCAG
CAGCTGAGGATGTTTATCCCCCTCACCCAGGACTTTGAAGTTTCTTTATTTAAAAGCCCA
CTAAACAAAGTTTT-GTTTTTACTATAGTCTGGGCCTCCAACAGTCTGAGGGCCAGTGAA
CTGGCCCCCTATTTAAAATTTTTGAGGACCCCTGGAGACCCTTGTACAAACTTCAATAAT
CTAATTTTAGTTTCCAGAGTAGAAAATGAAATGGGAACAT--CTAGGAATTTTTTAGGAA
TTGAATTCACTGTGAGAGGTTTTGGATT-ACACAGGTGTATTTGCTGATGAGCACCAGGG
TACATTATAACAGGTTT--CTTGGCAAGGTAGTG-AGGTCATAGATGTCTGGAACCCTAT
ATTTTGCCC------TCTCACCTGGGGGGTAAACCAAGGCCACATGATCTCCATCTTGCA
AGTGCCCTC
>OC1_Das_NA-consensus
------------------------------------------------------------
------------------------------------------------------------
------------------------------------------------------------
------------------------------------------------------------
------------------------------------------------------------
------------------------------------------------------------
------------------------------------------------------------
------------------------------------------------------------
----------------------CAGGGGTCCTCAAACTACGGCCCGCGGGCCAGATGCGG
CAGCTGAGGACGATTATCCCCCTCACCCAGGGCTATGAAGTTTCTTTATTTAAAGGCCCA
CAAAACAAAGTTTTTGTTTTTACTATAGTCCGGCCCTCCAACAGTCTGAGGGACAGTGAA
CTGGCCCCCTATTTAAAAAGTTTGAGGACCCCTG--------------------------
------------------------------------------------------------
------------------------------------------------------------
------------------------------------------------------------
------------------------------------------------------------
------
>Sminthopsis crassicaudata empty site 2
TAGGCAGCCATAAAAAGCTGCAATTAGGTCTATTCCTGCATGAAGCACAAAACAGAAACT
CTCAGCTGAAAATCAGATTGTTTAATCA--GTCATCCTTGTCAATATAAATACTACTTCG
AAGTAACCTAGGAGAAAGTTAATTGAACAGCTAAACTCTTT-AACAGGCTTATTTTTCAG
TCCCTCGTCAGTACCAGTTAAGTTTCATTGACTGCATTCATTCATGCTACTCTTTTGGG-
CATTTAATGCCCAAGGAACCTTCAGAACTTTAATCTTTCCTTCATTTCTCAGAGGGCTTT
TTAAATTTTGTGATTATTA----CTAGTAAAAAG-TTTAATTACTATTGATTAAATAAGC
AACAGCA-CATGCTTAACAGAATAAATTAGCAAATTGAATAAATTTAAGCAAAAAGAACA
TCTTTGCAAAATAGAATTTCTTTTTGAAATCTGTAACTAATCCATCATGGAATTGTGCTG
CCTAGAAATGTAGTGCCTAGA---------------------------------------
------------------------------------------------------------
------------------------------------------------------------
--------------------------------------CCCTTGTACGAACCTCAATAAA
CTAATTTTAGTTTCCTGAGTAGAAAATGAAATGGAAACTTCTAGGAATTTTTTAGGAACT
GAATTCACTGTGAGAAGTTTTGGATTACACAGGTATATTTGCTGATG---AGCACCAGGG
TACATTATAACAGGTTTTTCTTGGCAGGATAGTGCAGGTCGCAGATGTTTGCAGCCCTAT
ATTTTGCCCAAGCACTGTCACCTGGGGGGTAAACCAAGGCCACATGATCTCCATCTTGCA
AGTGCCCTC
>F2772-55
TAGGCAGCCATAAAAAGCTGC
>R2772-57
------------------------------------------------------------
------------------------------------------------------------
------------------------------------------------------------
------------------------------------------------------------
------------------------------------------------------------
------------------------------------------------------------
------------------------------------------------------------
------------------------------------------------------------
------------------------------------------------------------
------------------------------------------------------------
------------------------------------------------------------
------------------------------------------------------------
------------------------------------------------------------
------------------------------------------------------------
------------------------------------------------------------
--------------------------------------------~~~~CTCCATCTTGCA
AGTGCCCTC
