# Supplementary material for: Horizontal transfer of OC1 transposons in the Tasmanian devil
Source: BMC Genomics. 2013 Feb 27;14:134. doi: 10.1186/1471-2164-14-134 (PMC3621081; doi:10.1186/1471-2164-14-134)
Supplement: Additional file 7 — A FASTA file containing a copy of OC1_Das_NA extracted from the Tasmanian devil genome (contig GL964687) with its 5′ and 3′ flanking regions aligned with their homologous loci in Macropus eugenii (ABQO010134790) and Sminthopsis crassicaudata (empty site 2 sequenced in this study using primers F/R4687-55 with a PCR melting temperature of 55 degrees). OC1_Das_NA is present in the Tasmanian devil (position 105–296 of contig GL964687) and is absent from the three other species. [file 1471-2164-14-134-S7.txt]

>Macropus eugenii_ABQO010134790
CCGTGTTTGCCAATGGAATCCACCCCTACCCAGGTAAGGTGGCTCCCTGAACCTTTATTC
CCACAACTTGAACTTCCCTAATCCCCTGCCCCCATACTATATAC----------------
------------------------------------------------------------
------------------------------------------------------------
------------------------------------------------------------
-------------------------------------------------CTCCTTCTCAG
TCAC-------ATAGGAATAGACATAGCACAAAGAACTGACACAGACAGGATGTCAGACA
GCACACACAGCTGAACTCATGCTCACA----TTTATGGTTTCTTTATTCACTAAAAGGCC
CATGTAGAGGT---CCTTCCTTTCAGCTTGGGGGACATCCTAAGTCAC--TAAAGATCGT
AAGGCAGGCAAAGAATGAAAACCTTTCTTCTGTTGACCTTATCAAAAC
>Sarcophilus harrisii_GL964687
CCGTGTTTGCCAATGGAATCCACCCCTACCCAGGTAAGGCAGCTCCCTGACCCTTTATTC
CCACAGATTGAATTTCCCTAATCCCCTGCCCCCATATCCTATACCAGGGGTCCTCAAACT
ACGGCCTGCGGACCAGATGCAGCAGCTGAGGACATTTATCCCCCTCCCCCAGGGCTATGA
AGTTTCTTTATTTAAAGGCCCACAAAACAAAGTTTTTGTTTTTACTATAGTCCAGCCCTC
CAACAGTCTGAGGGACAGTGAACTGAACCCCTATTTAAAAAGTTTGAGGACCCCTGACTC
TAGGGAATATGTGGAGTCATATTTGTATTACATAATCAGAATTTGAACCCTCCTTCTCAG
CCACTGATCTAATAAGGATAGACATGGCATAAAGAAATGATCCAAACAGGATATGAGACA
GCATACATAGCTGAACTTGTGCTCCCACTAATACAGAGTTTCTGTATTCGCTAAAAGACC
CATTCTAAAG--TTCCTTCTCTTCAGCCTAGAGGA-ACCCTAAGTCAT--TTCAGATTTC
CAGG-ATTCAAAGAATGAAAACCTTTCTTCTGTTGACCTTACCAAAAC
>OC1_Das-NA_consensus
------------------------------------------------------------
--------------------------------------------CAGGGGTCCTCAAACT
ACGGCCCGCGGGCCAGATGCGGCAGCTGAGGACGATTATCCCCCTCACCCAGGGCTATGA
AGTTTCTTTATTTAAAGGCCCACAAAACAAAGTTTTTGTTTTTACTATAGTCCGGCCCTC
CAACAGTCTGAGGGACAGTGAACTGGCCCCCTATTTAAAAAGTTTGAGGACCCCTG
>Sminthopsis crassicaudata empty site 3
CCGTGTTTGCCAATGGAATCCACCCCTACCCAGGTAAGGCAGCTTCCTGACCCTTTATTC
CCACAACTTGAATTTCCCTAATCCCCTGCCCCCATATTCTATAC----------------
------------------------------------------------------------
------------------------------------------------------------
------------------------------------------------------------
------------------------------------------------CCTCCTTCTCAG
CCACTGATCTAATGAGGATAGACATG-CATAAAGAAATGACCCAAACAGGATATGAGACA
GCACACGTAGCTGAACTTGTGCTCCTACTAGTACAGGGTTTCTGTATTCACTAAAAGACC
CATAATCGAGAGTTCCTTCTCTTCAGCCTGGAGGA-ACCCTAAGCTCTATTTACGATTTC
CAGG-ATTCAAAGAATGAAAAC-TTTCTTCTGTTGACCTTACCAAAAC
>R4687-54
------------------------------------------------------------
------------------------------------------------------------
------------------------------------------------------------
------------------------------------------------------------
------------------------------------------------------------
------------------------------------------------------------
------------------------------------------------------------
------------------------------------------------------------
------------------------------------------------------------
----------------------CTTTCTTCTGTTGACCTTACCAAAAC
>F4687-55
CCGTGTTTGCCAATGGAATC-
